# Supplementary material for: Computational Design of a Chimeric Vaccine against Plesiomonas shigelloides Using Pan-Genome and Reverse Vaccinology
Source: Vaccines (Basel). 2022 Nov 8;10(11):1886. doi: 10.3390/vaccines10111886 (PMC9697808; doi:10.3390/vaccines10111886)
Supplement: Supplementary file 1 [file vaccines-10-01886-s001.zip]

Archive with 1 entries (1 files):
- vaccines-1948878-supplementary.pdf
